# Supplementary material for: Anaerobically Grown Escherichia coli Has an Enhanced Mutation Rate and Distinct Mutational Spectra
Source: PLoS Genet. 2017 Jan 19;13(1):e1006570. doi: 10.1371/journal.pgen.1006570 (PMC5289635; doi:10.1371/journal.pgen.1006570)
Supplement: S1 Dataset — (XLSX) [file pgen.1006570.s001.xlsx]

## Sheet: Dataset S1
		Reference-based mapping					De novo assembly
Environment	MA Lineage	No. of AT sites	No. of GC sites	No. of total sites	% genome coverage	Sequencing depth	No. of contigs	No. of contigs >1000 bp	Largest contig (bp)	N50 (bp)	Genome coverage (%)	No. of BPSs	No. of Indels	No. of SVs	Mutation rate per site analyzed
Aerobic	AE-180-02	2220910	2288157	4509067	98.12	130	73	13	11911991	668405	99.24	0	1	0	4.92834e-11
Aerobic	AE-180-04	2217070	2285585	4502655	97.98	137	57	15	1272958	666533	99.3	5	2	7	6.9095e-10
Aerobic	AE-180-06	2220955	2288184	4509139	98.12	134	61	16	703912	402575	99.28	4	0	3	3.44978e-10
Aerobic	AE-180-08	2220885	2288136	4509021	98.11	116	52	12	1392013	665610	99.32	7	0	2	4.43555e-10
Aerobic	AE-180-10	2220891	2288153	4509044	98.11	124	51	12	1389514	665414	99.32	4	1	0	2.46418e-10
Aerobic	AE-180-12	2220881	2288134	4509015	98.11	117	56	14	1392263	665412	99.47	1	2	0	1.47852e-10
Aerobic	AE-180-14	2217087	2285564	4502651	97.98	143	58	11	1388925	703705	99.27	3	0	1	1.97415e-10
Aerobic	AE-180-16	2216999	2285446	4502445	97.97	137	58	12	1194983	698959	99.26	0	1	0	4.93559e-11
Aerobic	AE-180-20	2220771	2288039	4508810	98.11	122	51	12	1195563	703772	99.5	6	1	0	3.45004e-10
Aerobic	AE-180-22	2217907	2286085	4503992	98	132	56	16	996411	663341	99.15	2	2	4	3.94712e-10
Aerobic	AE-180-24	2220947	2288197	4509144	98.12	137	62	14	744448	599521	99.32	2	1	2	2.46413e-10
Aerobic	AE-180-26	2220875	2288119	4508994	98.11	133	53	14	1390655	665244	99.25	1	1	1	1.47853e-10
Aerobic	AE-180-28	2220944	2288207	4509151	98.12	127	11	11	1388863	665537	98.2	1	0	0	4.92825e-11
Aerobic	AE-180-30	2217046	2285536	4502582	97.97	101	62	11	1391079	668025	99.1	6	1	2	4.4419e-10
Aerobic	AE-180-32	2220915	2288185	4509100	98.12	134	68	17	698941	501414	99.28	6	0	1	3.44981e-10
Aerobic	AE-180-34	2218244	2286459	4504703	98.02	114	116	14	742400	645379	99.3	4	0	3	3.45318e-10
Aerobic	AE-180-36	2220828	2288091	4508919	98.11	123	55	13	743533	665061	99.45	5	0	2	3.44995e-10
Aerobic	AE-180-38	2220869	2288105	4508974	98.11	110	57	13	743551	668351	99.34	2	1	0	1.47853e-10
Aerobic	AE-180-40	2220952	2288208	4509160	98.12	132	53	11	1391505	703427	99.41	1	0	4	2.46412e-10
Aerobic	AE-180-42	2220983	2288201	4509184	98.12	145	58	14	743168	665154	99.38	1	0	0	4.92821e-11
Aerobic	AE-180-44	2220887	2288134	4509021	98.11	119	48	14	742754	645868	99.28	7	1	0	3.94271e-10
Aerobic	AE-180-46	2220898	2288165	4509063	98.12	130	50	13	1389295	665342	99.28	3	0	0	1.4785e-10
Aerobic	AE-180-48	2220000	2287153	4507153	98.07	122	56	13	789729	668227	99.35	2	1	0	1.47913e-10
Aerobic	AE-180-50	2220950	2288203	4509153	98.12	144	51	11	1390223	700544	99.39	1	1	1	1.47847e-10
Anaerobic	AN-144-02	2220882	2288143	4509025	98.11	114	69	15	996177	664715	99.2	0	0	0	0
Anaerobic	AN-144-04	2219876	2287628	4507504	98.08	117	51	13	1391268	668078	99.26	3	2	6	7.06127e-10
Anaerobic	AN-144-06	2219139	2286714	4505853	98.05	120	56	11	1390455	700894	99.3	11	1	4	1.02747e-09
Anaerobic	AN-144-08	2220871	2288097	4508968	98.11	99	55	12	1394242	665426	99.29	1	2	5	5.1338e-10
Anaerobic	AN-144-10	2220482	2287687	4508169	98.1	54	12	12	785620	664303	98.08	8	0	3	7.06023e-10
Anaerobic	AN-144-12	2220574	2287814	4508388	98.1	63	68	16	1307480	579691	99.29	3	0	4	4.49265e-10
Anaerobic	AN-144-14	2219605	2286759	4506364	98.06	56	77	13	1195555	700702	99.43	5	1	2	5.13677e-10
Anaerobic	AN-144-16	2220492	2287748	4508240	98.1	53	52	14	1389012	578673	99.51	3	2	1	3.85097e-10
Anaerobic	AN-144-20	2220497	2287766	4508263	98.1	53	64	11	1591012	700497	99.38	2	0	2	2.5673e-10
Anaerobic	AN-144-22	2220342	2287678	4508020	98.09	47	47	11	1388888	667924	99.42	3	0	0	1.92558e-10
Anaerobic	AN-144-24	2220483	2287729	4508212	98.1	54	46	13	1156719	702020	99.43	5	1	6	7.70199e-10
Anaerobic	AN-144-26	2220396	2287723	4508119	98.09	54	68	13	741258	664713	99.33	1	0	2	1.92554e-10
Anaerobic	AN-144-28	2220522	2287792	4508314	98.1	60	54	12	1192204	664725	99.65	2	0	0	1.28364e-10
Anaerobic	AN-144-30	2220095	2287411	4507506	98.08	38	47	12	744143	665122	99.44	2	2	1	3.20967e-10
Anaerobic	AN-144-32	2219806	2287100	4506906	98.07	31	63	17	931436	402018	99.28	2	0	1	1.92606e-10
Anaerobic	AN-144-34	2220236	2287503	4507739	98.09	40	60	12	817571	664850	99.19	1	1	2	2.5676e-10
Anaerobic	AN-144-36	2220391	2287672	4508063	98.09	49	68	13	742953	664725	99.12	2	1	1	2.56742e-10
Anaerobic	AN-144-38	2220446	2287704	4508150	98.1	56	50	12	936700	664998	99.34	1	0	1	1.28368e-10
Anaerobic	AN-144-40	2220537	2287813	4508350	98.1	54	65	16	788518	456349	99.71	7	0	8	9.6272e-10
Anaerobic	AN-144-42	2220449	2287736	4508185	98.1	58	55	13	741332	664715	99.35	0	0	1	6.41837e-11
Anaerobic	AN-144-44	2220754	2288001	4508755	98.11	71	63	15	738926	666273	99.34	2	2	4	5.13404e-10
Anaerobic	AN-144-46	2220634	2287927	4508561	98.1	82	50	14	815359	641511	99.05	6	2	6	8.98496e-10
Anaerobic	AN-144-48	2220252	2287523	4507775	98.09	43	57	14	936590	667529	99.27	1	0	1	1.28379e-10
Anaerobic	AN-144-50	2220294	2287538	4507832	98.09	69	66	16	807135	640201	98.67	2	3	4	5.77698e-10
