# Supplementary material for: Anaerobically Grown Escherichia coli Has an Enhanced Mutation Rate and Distinct Mutational Spectra
Source: PLoS Genet. 2017 Jan 19;13(1):e1006570. doi: 10.1371/journal.pgen.1006570 (PMC5289635; doi:10.1371/journal.pgen.1006570)
Supplement: S2 Dataset — (XLSX) [file pgen.1006570.s002.xlsx]

## Sheet: Dataset S2
Environment	Lineage	Mutation Type	Mutation Class	Reference Position 1	Reference Position 2	Size (bp)	Change	Amino Acid Change	Reference Gene 1	Reference Gene 2	Intergenic	Notes
Aerobic	AE-180-02	Indel	Deletion	1774108	1774152	44	-	-	ycaC	dmsC	-	-
Aerobic	AE-180-04	BPS	Transition	516399	516399	1	C to T	Ser 345 Asn	allC	-	-	-
Aerobic	AE-180-04	BPS	Transition	4062788	4062788	1	C to T	Gly 220 Asp	glpF	-	-	-
Aerobic	AE-180-04	BPS	Transition	1436448	1436448	1	A to G	-	oppA	ychE	Intergenic	-
Aerobic	AE-180-04	Indel	Deletion	10311	10312	1	-C	-	yaaH	-	-	-
Aerobic	AE-180-04	SV	Inversion	578932	584572	~5.6 kb	-	-	ybdK	insL-3	-	IS186 mediated
Aerobic	AE-180-04	SV	Inversion	583943	731438	~150 kb	-	-	entD	erfK	-	-
Aerobic	AE-180-04	SV	Translocation	736256	2420089	~1.7 Mb	-	-	yeeN	nupC	-	-
Aerobic	AE-180-04	SV	IS insertion	3988830	3988838	777	-	-	yihF	-	-	IS1 (-) + 9 bp insertion
Aerobic	AE-180-04	SV	IS mediated deletion	1117789	1125298	7509	-	-	ECB_01527	ECB_01510	-	IS3 mediated
Aerobic	AE-180-04	BPS	Transversion	3162607	3162607	1	T to G	Lys 399 Thr	yhaO	-	-	-
Aerobic	AE-180-04	BPS	Transversion	3511575	3511575	1	T to A	Leu 544 Lys	zntA	-	-	-
Aerobic	AE-180-04	Indel	Insertion	4100614	4100649	35	-	-	argE	argC	Intergenic	Tandem duplication
Aerobic	AE-180-04	SV	IS insertion	16992	16994	1446	-	-	mokC	nhaA	Intergenic	IS150 (+) + 3 bp insertion
Aerobic	AE-180-04	SV	IS insertion	2421291	2421294	1349	-	-	nupC	yfeA	Intergenic	IS186 (-) + 6 bp insertion
Aerobic	AE-180-06	BPS	Transition	1483117	1483117	1	G to A	Thr 130 Met	dhaR	-	-	-
Aerobic	AE-180-06	SV	IS insertion	4381583	4381585	1472	-	-	cycA	-	-	IS150 (-) + 29 bp insertion
Aerobic	AE-180-06	BPS	Transition	3411614	3411614	1	G to A	Ser 284 Phe	yhfX	-	-	-
Aerobic	AE-180-06	BPS	Transition	4224073	4224073	1	G to A	Ala 263 Ala	yjcD	-	-	-
Aerobic	AE-180-06	BPS	Transition	2951909	2951909	1	G to A	Glu 134 Lys	yqgE	-	-	-
Aerobic	AE-180-06	SV	IS insertion	2421323	2421326	1347	-	-	nupC	yfeA	Intergenic	IS186 (-) + 4 bp insertion
Aerobic	AE-180-06	SV	Inversion	430943	582472	~145 kb	-	-	lon	hokE	-	IS186 mediated inversion
Aerobic	AE-180-08	SV	IS insertion	2295162	2295167	1349	-	-	menC	-	-	IS186 (-) + 6 bp insertion
Aerobic	AE-180-08	BPS	Transversion	1398532	1398532	1	G to T	Arg 663 Arg	acnA	-	-	-
Aerobic	AE-180-08	BPS	Transversion	4340894	4340894	1	A to C	Ile 268 Leu	amiB	-	-	-
Aerobic	AE-180-08	BPS	Transition	4406122	4406122	1	G to A	Gln 405 Gln	mpl	-	-	-
Aerobic	AE-180-08	BPS	Transition	382017	382017	1	C to T	Arg 720 Arg	sbcC	-	-	-
Aerobic	AE-180-08	BPS	Transition	1179190	1179190	1	C to T	Gly 219 Gly	ydeM	-	-	-
Aerobic	AE-180-08	BPS	Transition	4227885	4227885	1	A to G	-	yjcF	actP	Intergenic	-
Aerobic	AE-180-08	BPS	Transversion	1085806	1085806	1	A to C	Ala 192 Ala	ynfM	-	-	-
Aerobic	AE-180-08	SV	IS insertion	1774157	1774162	1349	-	-	ycaC	dmsC	Intergenic	IS186 (-) + 6 bp insertion
Aerobic	AE-180-10	BPS	Transition	3875202	3875202	1	G to A	Thr 147 Ile	hdfR	-	-	-
Aerobic	AE-180-10	BPS	Transition	2096853	2096853	1	C to T	Trp 57 *	pagP	-	-	Protein truncation
Aerobic	AE-180-10	BPS	Transition	3082154	3082154	1	G to A	His 79 His	parE	-	-	-
Aerobic	AE-180-10	BPS	Transition	2130355	2130355	1	C to T	Gln 215 *	yehM	-	-	Protein truncation
Aerobic	AE-180-10	Indel	Insertion	3625341	3625342	1	+C	-	insK‑4	glyS	Intergenic	C(1) to C(2)
Aerobic	AE-180-12	BPS	Transition	2693118	2693118	1	A to G	Val 47 Ala	mltB	-	-	-
Aerobic	AE-180-12	Indel	Deletion	2972159	2972172	13	-	-	ECB_02798	flu	Intergenic	-
Aerobic	AE-180-12	Indel	Slippage	3866358	3866359	1	-G	-	trkD	insJ‑5	Intergenic	G(2) --> G(1)
Aerobic	AE-180-14	SV	IS mediated deletion	1117789	1125298	7509	-	-	ECB_01527	ECB_01510	-	IS3 mediated
Aerobic	AE-180-14	BPS	Transition	4391221	4391221	1	A to G	Tyr 196 His	msrA	-	-
Aerobic	AE-180-14	BPS	Transition	4562374	4562374	1	C to T	Gly 145 Asp	rsmC	-	-
Aerobic	AE-180-14	BPS	Transversion	1625077	1625077	1	G to C	Pro 162 Ala	ycdT	-	-
Aerobic	AE-180-16	Indel	Deletion	2426705	2426871	182	-	-	valU	valY	-	-
Aerobic	AE-180-20	BPS	Transversion	647341	647341	1	G to T	Ser 78 Ile	ECB_01994	-	-	-
Aerobic	AE-180-20	BPS	Transition	639501	639501	1	C to T	Cys 257 Cys	ECB_02003	-	-	-
Aerobic	AE-180-20	BPS	Transversion	2187475	2187475	1	G to C	Pro 11 Ala	fruB	-	-	-
Aerobic	AE-180-20	Indel	Deletion	1103198	1103199	1	-G	-	rspB	ECB_01546	Intergenic	-
Aerobic	AE-180-20	BPS	Transversion	2670786	2670786	1	A to C	Tyr 622 Ser	nrdE	-	-	-
Aerobic	AE-180-20	BPS	Transversion	2318314	2318314	1	G to T	Pro 51 Gln	nuoE	-	-	-
Aerobic	AE-180-20	BPS	Transversion	150907	150907	1	T to A	Gln 231 Leu	panC	-	-	-
Aerobic	AE-180-22	SV	IS insertion	551542	-	777	-	-	appY	-	-	IS1 insertion required to mediate deletion
Aerobic	AE-180-22	SV	IS insertion	1272948	-	777	-	-	cybB	-	-	IS1 insertion required to mediate deletion
Aerobic	AE-180-22	SV	IS mediated deletion	547702	551543	3841	-	-	ybcQ	ompT	-	IS1 mediated
Aerobic	AE-180-22	SV	IS mediated deletion	1272948	1273794	846	-	-	ydcA	gapC	-	IS1 mediated
Aerobic	AE-180-22	Indel	Deletion	1973806	1973933	127	-	-	lysQ	lysZ	Intergenic	-
Aerobic	AE-180-22	Indel	Slippage	3866357	3866358	1	+G	-	trkD	insJ‑5	Intergenic	G(2) to G(3)
Aerobic	AE-180-22	BPS	Transition	387797	387797	1	A to G	-	phoR	brnQ	Intergenic	-
Aerobic	AE-180-22	BPS	Transversion	4181661	4181661	1	T to G	Tyr 199 Asp	yjbF	-	-	-
Aerobic	AE-180-24	SV	Inversion	997452	2069680	~1.3 Mb	-	-	pykF	gltK	-	IS150 mediated inversion around the terminus
Aerobic	AE-180-24	SV	IS insertion	1272453	1272455	1473	-	-	trg	mokB	Intergenic	IS150 (-) + 30 bp insertion
Aerobic	AE-180-24	Indel	Slippage	3866357	3866358	1	+G	-	trkD	insJ‑5	Intergenic	G(2) to G(3)
Aerobic	AE-180-24	BPS	Transition	4594928	4594928	1	A to G	-	yjjY	lasT	Intergenic	-
Aerobic	AE-180-24	BPS	Transversion	3199393	3199393	1	A to C	-	yraJ	yraK	Intergenic	-
Aerobic	AE-180-26	SV	IS insertion	2510962	2510973	1438	-	-	yfgC	-	-	IS4 (+) + 12 bp insertion
Aerobic	AE-180-26	Indel	Slippage	3866357	3866358	1	-G	-	trkD	insJ‑5	Intergenic	G(2) to G(1)
Aerobic	AE-180-26	BPS	Transition	3869337	3869337	1	A to G	-	yieP	rrsC	Intergenic	-
Aerobic	AE-180-28	BPS	Transition	4479286	4479286	1	C to T	Arg 170 Arg	yjhQ	-	-	-
Aerobic	AE-180-30	SV	Deletion	1117803	1124384	6581	-	-	ECB_01527	ECB_01510	-	-
Aerobic	AE-180-30	SV	IS insertion	1272468	1272470	1146	-	-	trg	mokB	Intergenic	IS150 (+) + 3 bp insertion
Aerobic	AE-180-30	Indel	Slippage	1043563	1043564	1	-G	-	tppB	nth	Intergenic	G(6) to G(5)
Aerobic	AE-180-30	BPS	Transition	34	34	1	C to T	-	-	thrL	Intergenic	-
Aerobic	AE-180-30	BPS	Transition	638827	638827	1	A to G	Ile 33 Val	ECB_02003	-	-	-
Aerobic	AE-180-30	BPS	Transversion	4375263	4375263	1	A to T	Asp 135 Glu	ECB_04073	-	-	-
Aerobic	AE-180-30	BPS	Transition	19326	19326	1	C to T	Arg 205 Cys	nhaR	-	-	-
Aerobic	AE-180-30	BPS	Transition	3684416	3684416	1	G to A	Gly 85 Ser	yibL	-	-	-
Aerobic	AE-180-30	BPS	Transition	1152029	1152029	1	C to T	Gly 167 Gly	yneI	-	-	-
Aerobic	AE-180-32	SV	IS insertion	1464063	1464065	1446	-	-	chaA	IdrC	Intergenic	IS150 (+) + 3 bp insertion
Aerobic	AE-180-32	BPS	Transition	1847760	1847760	1	T to C	-	ECB_00826	ECB_00825	Intergenic	-
Aerobic	AE-180-32	BPS	Transition	4195683	4195683	1	A to G	-	malM	yjbI	Intergenic	-
Aerobic	AE-180-32	BPS	Transition	1449253	1449253	1	G to A	Ala 60 Ala	narJ	-	-	-
Aerobic	AE-180-32	BPS	Transition	164340	164340	1	C to T	-	sfsA	ligT	Intergenic	-
Aerobic	AE-180-32	BPS	Transversion	1083277	1083277	1	G to T	-	ydgE	ydgD	Intergenic	-
Aerobic	AE-180-32	BPS	Transition	3228132	3228132	1	G to A	Ala 513 Val	yhbX	-	-	-
Aerobic	AE-180-34	SV	IS insertion	551935	-	777	-	-	ompT	-	-	IS1 insertion required to mediate deletion
Aerobic	AE-180-34	SV	IS insertion	3835180	3835190	777	-	-	yieC	-	-	IS1 (+) + 9 bp insertion
Aerobic	AE-180-34	SV	IS mediated deletion	547700	551936	4236	-	-	ybcQ	envY	-	IS1 mediated
Aerobic	AE-180-34	BPS	Transversion	3930625	3930625	1	T to G	Leu 199 Arg	corA	-	-	-
Aerobic	AE-180-34	BPS	Transition	418865	418865	1	G to A	Arg 167 Cys	cyoC	-	-	-
Aerobic	AE-180-34	BPS	Transversion	2305613	2305613	1	C to T	Gln 43 *	ECB_02200	-	-	Protein truncation
Aerobic	AE-180-34	BPS	Transition	2964028	2964028	1	C to A	-	mltC	nupG	Intergenic	-
Aerobic	AE-180-36	SV	IS Insertion	2367200	2367202	777	-	-	yfcQ	-	-	IS1 (+) + 9 bp insertion
Aerobic	AE-180-36	SV	IS insertion	1625833	1625842	778	-	-	ycdT	pgaA	Intergenic	IS1 (+) + 10 bp insertion
Aerobic	AE-180-36	BPS	Transversion	613960	613960	1	T to A	Leu 127 His	ahpF	-	-	-
Aerobic	AE-180-36	BPS	Transversion	2394749	2394749	1	T to A	Phe 1109 Leu	evgS	-	-	-
Aerobic	AE-180-36	BPS	Transition	2354692	2354692	1	G to A	Gly 110 Glu	flk	-	-	-
Aerobic	AE-180-36	BPS	Transition	4212193	4212193	1	A to G	Lys 92 Arg	tyrB	-	-	-
Aerobic	AE-180-36	BPS	Transition	1558121	1558121	1	C to T	Pro 49 Pro	ycfF	-	-	-
Aerobic	AE-180-38	Indel	Slippage	1504657	1504658	1	+A	-	umuD	ycgN	Intergenic	A(8) to A(9)
Aerobic	AE-180-38	BPS	Transition	2055723	2055723	1	G to A	Gly 277 Ser	asnB	-	-	-
Aerobic	AE-180-38	BPS	Transversion	1176674	1176674	1	T to G	-	ydeO	ydeN	Intergenic	-
Aerobic	AE-180-40	SV	IS insertion	2295162	2295167	1349	-	-	menC	-	-	IS186 (-) + 6 bp insertion
Aerobic	AE-180-40	SV	IS insertion	4015454	4015456	1446	-	-	yihS	-	-	IS150 (+) + 3 bp insertion
Aerobic	AE-180-40	SV	IS insertion	86845	86853	777	-	-	leuL	leuO	Intergenic	IS1 (-) + 9 bp insertion
Aerobic	AE-180-40	SV	IS insertion	1489865	1489873	777	-	-	ymgE	ycgR	Intergenic	IS1 (-) + 9 bp insertion
Aerobic	AE-180-40	BPS	Transition	2194503	2194503	1	C to T	Pro 172 Leu	spr	-	-	-
Aerobic	AE-180-42	BPS	Transversion	1030806	1030806	1	G to T	Asp 120 Tyr	ydhF	-	-	-
Aerobic	AE-180-44	Indel	Slippage	3866358	3866359	1	-G	-	trkD	insJ‑5	Intergenic	G(2) to G(1)
Aerobic	AE-180-44	BPS	Transition	2245987	2245987	1	T to C	Ser 119 Ser	atoB	-	-	-
Aerobic	AE-180-44	BPS	Transition	2507214	2507214	1	G to A	Trp 556 *	hyfR	-	-	Protein truncation
Aerobic	AE-180-44	BPS	Transition	2893210	2893210	1	G to A	Ser 180 Ser	lysS	-	-	-
Aerobic	AE-180-44	BPS	Transversion	366206	366206	1	G to T	Arg 230 Leu	yaiW	-	-	-
Aerobic	AE-180-44	BPS	Transversion	1010594	1010594	1	T to G	Gly 238 Gly	ydhQ	-	-	-
Aerobic	AE-180-44	BPS	Transition	2789800	2789800	1	T to C	-	ygdH	sdaC	Intergenic	-
Aerobic	AE-180-44	BPS	Transition	2953571	2953571	1	C to T	Trp 28 *	yggR	-	-	Protein truncation
Aerobic	AE-180-46	BPS	Transition	539113	539113	1	G to A	Ala 46 Val	ECB_00489	-	-	-
Aerobic	AE-180-46	BPS	Transition	2023482	2023482	1	G to A	Ala 277 Val	rhsC	-	-	-
Aerobic	AE-180-46	BPS	Transversion	4138247	4138247	1	G to T	Leu 25 Leu	thiS	-	-	-
Aerobic	AE-180-48	Indel	Slippage	2802779	2802780	1	-A	-	ECB_02652	fucI	Intergenic	A(4) to A(3)
Aerobic	AE-180-48	BPS	Transition	1878302	1878302	1	G to A	Gly 351 Asp	moeA	-	-	-
Aerobic	AE-180-48	BPS	Transition	1665297	1665297	1	C to T	Pro 77 Ser	yccM	-	-	-
Aerobic	AE-180-50	Indel	Deletion	2057486	2057603	117	-	-	glnV	glnX	Intergenic	-
Aerobic	AE-180-50	SV	IS insertion	1904314	1904317	1349	-	-	ybiL	ybiX	Intergenic	IS186 (-) + 6 bp insertion
Aerobic	AE-180-50	BPS	Transition	372876	372876	1	C to T	Val 139 Ile	proC	-	-	-
Anaerobic	AN-144-04	BPS	Transition	4109399	4109399	1	G to A	Thr 9 Thr	btuB	-	-	-
Anaerobic	AN-144-04	BPS	Transversion	2355170	2355170	1	T to G	Ser 269 Ser	flk	-	-	-
Anaerobic	AN-144-04	Indel	Deletion	312641	312642	1	-C	-	yahG	yahI	Intergenic	-
Anaerobic	AN-144-04	SV	IS insertion	21796	-	777	-	-	ECB_00021	-	-	IS1 insertion required to mediate deletion
Anaerobic	AN-144-04	SV	IS insertion	632696	632698	1446	-	-	ECB_02013	-	-	IS150 (-) + 3 bp insertion
Anaerobic	AN-144-04	SV	IS insertion	16972	16974	1446	-	-	mokC	nhaA	Intergenic	IS150 (-) + 3 bp insertion
Anaerobic	AN-144-04	SV	IS insertion	316559	316560	777	-	-	yahK	-	-	IS1 (+) + 9 bp insertion
Anaerobic	AN-144-04	SV	IS insertion	2334207	2334210	1446	-	-	yfcC	-	-	IS150 (+) + 3 bp insertion
Anaerobic	AN-144-04	SV	IS mediated deletion	21797	23292	1495	-	-	ECB_00021	ECB_00025	-	IS1 mediated
Anaerobic	AN-144-04	Indel	Slippage	2555687	2555688	1	+T	-	iscR	yfhQ	Intergenic	T(6) to T(7)
Anaerobic	AN-144-04	BPS	Transition	4131602	4131602	1	G to A	Gly 257 Ser	rpoC	-	-	-
Anaerobic	AN-144-06	BPS	Transition	3778383	3778383	1	C to T	Pro 561 Leu	ade	-	-	-
Anaerobic	AN-144-06	BPS	Transition	2285153	2285153	1	G to A	-	ais	yfbE	Intergenic	-
Anaerobic	AN-144-06	BPS	Transition	2057274	2057274	1	T to C	-	glnW	-	-	-
Anaerobic	AN-144-06	BPS	Transversion	2057271	2057271	1	T to A	-	glnW	-	-	-
Anaerobic	AN-144-06	BPS	Transversion	2057279	2057279	1	A to T	-	glnW	-	-	-
Anaerobic	AN-144-06	BPS	Transversion	2057290	2057290	1	C to G	-	glnW	-	-	-
Anaerobic	AN-144-06	BPS	Transversion	2057291	2057291	1	T to A	-	glnW	-	-	-
Anaerobic	AN-144-06	BPS	Transition	4530135	4530135	1	G to A	Arg 159 *	hsdR	-	-	Protein truncation
Anaerobic	AN-144-06	BPS	Transition	4067306	4067306	1	C to T	Val 113 Val	hslV	-	-	-
Anaerobic	AN-144-06	BPS	Transition	4178271	4178271	1	C to T	-	lysC	pgi	Intergenic	-
Anaerobic	AN-144-06	Indel	Deletion	2057314	2057440	126	-	-	glnW	glnU	-	-
Anaerobic	AN-144-06	SV	IS insertion	4296002	4299101	1446	-	-	dcuR	yjdI	-	IS150 (+) + 3 bp insertion
Anaerobic	AN-144-06	SV	IS insertion	4299101	-	1446	-	-	lysU	yidL	-	IS150 insertion required to mediate deletion
Anaerobic	AN-144-06	SV	IS insertion	1219034	1219036	1446	-	-	narZ	-	-	IS150 (-) + 3 bp insertion
Anaerobic	AN-144-06	SV	IS mediated deletion	4296003	4299101	3098	-	-	dcuR	yidL	-	1S150 mediated
Anaerobic	AN-144-06	BPS	Transversion	2765259	2765259	1	G to T	-	ygcE	ECB_02621	Intergenic	-
Anaerobic	AN-144-08	Indel	Slippage	2779247	2779248	1	+G	-	barA	-	-	G(2) to G(3)
Anaerobic	AN-144-08	Indel	Deletion	545010	545012	2	-AT	-	ybcO	-	-	-
Anaerobic	AN-144-08	SV	IS insertion	1440512	1440523	1438	-	-	adhE	tdk	Intergenic	IS4 (-) + 12 bp insertion
Anaerobic	AN-144-08	SV	IS insertion	2421315	2421320	1349	-	-	nupC	yfeA	Intergenic	IS186 (+) + 6 bp insertion
Anaerobic	AN-144-08	SV	IS insertion	946957	946959	1446	-	-	ydiZ	-	-	IS150 (+) + 3 bp insertion
Anaerobic	AN-144-08	SV	IS insertion	2334207	2334210	1446	-	-	yfcC	-	-	IS150 (+) + 3 bp insertion
Anaerobic	AN-144-08	SV	IS insertion	3658970	3658972	1446	-	-	yiaT	-	-	IS150 (+) + 3 bp insertion
Anaerobic	AN-144-08	BPS	Transition	3834647	3834647	1	G to A	Thr 250 Ile	yieC	-	-	-
Anaerobic	AN-144-10	BPS	Transversion	2815104	2815104	1	C to A	-	metV	-	-	-
Anaerobic	AN-144-10	BPS	Transition	3671097	3671097	1	G to A	Ser 472 Asn	rhsA	-	-	-
Anaerobic	AN-144-10	BPS	Transition	3671137	3671137	1	A to G	Ile 485 Met	rhsA	-	-	-
Anaerobic	AN-144-10	BPS	Transversion	3669885	3669885	1	G to C	Gly 68 Ala	rhsA	-	-	-
Anaerobic	AN-144-10	BPS	Transversion	3671135	3671135	1	A to T	Ile 484 Leu	rhsA	-	-	-
Anaerobic	AN-144-10	BPS	Transversion	4222812	4222812	1	T to G	-	soxR	yjcD	Intergenic	-
Anaerobic	AN-144-10	SV	IS insertion	3663953	3663955	1446	-	-	aldB	-	-	IS150 (+) + 3 bp insertion
Anaerobic	AN-144-10	SV	IS insertion	3240880	3240882	1446	-	-	yhbE	rpmA	Intergenic	IS150 (+) + 3 bp insertion
Anaerobic	AN-144-10	SV	IS insertion	297069	297071	777	-	-	ykgG	-		IS1 (-) + 9 bp insertion
Anaerobic	AN-144-10	BPS	Transition	202529	202529	1	C to T	Pro 587 Leu	yaeT	-	-	-
Anaerobic	AN-144-10	BPS	Transition	361170	361170	1	C to T	Tyr 671 Tyr	yaiT	-	-	-
Anaerobic	AN-144-12	BPS	Transversion	2070045	2070045	1	C to A	-	gltK	insK-2	Intergenic	-
Anaerobic	AN-144-12	BPS	Transversion	2070044	2070044	1	A to C	-	gltK	insK-2	Intergenic	-
Anaerobic	AN-144-12	BPS	Transversion	2748853	2748853	1	A to C	-	insJ‑3	cysH	Intergenic	-
Anaerobic	AN-144-12	SV	IS insertion	1272453	1272455	1446	-	-	trg	mokB	Intergenic	IS150 (-) + 3 bp insertion
Anaerobic	AN-144-12	SV	IS insertion	546043	546045	777	-	-	ybcQ	-	-	IS1 (-) + 9 bp insertion
Anaerobic	AN-144-12	SV	Inversion	582320	1764886	~1.2 Mb	-	-	hokE	pflB	-	IS150 mediated inversion around the terminus
Anaerobic	AN-144-12	SV	IS insertion	1764019	1764886	777	-	-	focA	pflB	Intergenic	IS1 (-) + 9 bp insertion
Anaerobic	AN-144-14	BPS	Transition	4577364	4577364	1	C to T	Val 281 Met	lplA	-	-	-
Anaerobic	AN-144-14	BPS	Transition	119955	119955	1	C to T	Gln 133 Gln	ppdD	-	-	-
Anaerobic	AN-144-14	BPS	Transversion	227057	227057	1	T to G	-	rrsH	-	-	-
Anaerobic	AN-144-14	BPS	Transition	381185	381185	1	G to A	Leu 998 Phe	sbcC	-	-	-
Anaerobic	AN-144-14	SV	IS insertion	4043793	4043797	1446	-	-	rhaS	-	-	IS150 (-) + 3 bp insertion
Anaerobic	AN-144-14	SV	IS insertion	1872676	1872678	777	-	-	yliB	-	-	IS1 (-) + 9 bp insertion
Anaerobic	AN-144-14	Indel	Slippage	668909	668910	1	-G	-	yegM	yegL	Intergenic	G(4) to G(3)
Anaerobic	AN-144-14	BPS	Transversion	1630940	1630940	1	A to C	Lys 117 Asn	ycdQ	-	-	-
Anaerobic	AN-144-16	BPS	Transition	622489	622489	1	A to G	Leu 304 Pro	citF	-	-	-
Anaerobic	AN-144-16	BPS	Transition	61021	61021	1	G to A	Pro 95 Leu	imp	-	-	-
Anaerobic	AN-144-16	Indel	Deletion	3611726	3611886	160	-	-	dppA	proK	Intergenic	-
Anaerobic	AN-144-16	SV	IS insertion	230817	230819	1446	-	-	rrlH	-	-	IS150 (-) + 3 bp insertion
Anaerobic	AN-144-16	Indel	Slippage	3866358	3866359	1	-G	-	trkD	insJ‑5	Intergenic	G(2) to G(1)
Anaerobic	AN-144-16	BPS	Transversion	1090701	1090701	1	A to C	Phe 22 Cys	ynfJ	-	-	-
Anaerobic	AN-144-20	BPS	Transition	622489	622489	1	A to G	Leu 304 Pro	citF	-	-	-
Anaerobic	AN-144-20	SV	IS insertion	1272470	1272472	1446	-	-	trg	mokB	Intergenic	IS150 (+) + 3 bp insertion
Anaerobic	AN-144-20	SV	IS insertion	668193	668196	1447	-	-	yegM	yegL	Intergenic	IS150 (+) + 4 bp insertion
Anaerobic	AN-144-20	BPS	Transversion	1240503	1240503	1	T to G	Lys 268 Gln	yncE	-	-	-
Anaerobic	AN-144-22	BPS	Transversion	4462188	4462188	1	C to A	Val 59 Leu	fecE	-	-	-
Anaerobic	AN-144-22	BPS	Transition	3021648	3021648	1	G to A	His 624 His	glcB	-	-	-
Anaerobic	AN-144-22	BPS	Transversion	1656135	1656135	1	T to A	Pro 166 Pro	torD	-	-	-
Anaerobic	AN-144-24	BPS	Transversion	1860047	1860047	1	T to G	-	cmr	ybjG	Intergenic	-
Anaerobic	AN-144-24	BPS	Transversion	634226	634226	1	C to A	Arg 17 Ile	ECB_02011	-	-	-
Anaerobic	AN-144-24	BPS	Transversion	305643	305643	1	A to T	Ala 208 Ala	yahA	-	-	-
Anaerobic	AN-144-24	Indel	Deletion	2423812	2423843	32	-	-	alaX	alaW	Intergenic	-
Anaerobic	AN-144-24	SV	IS insertion	61532	61534	1446	-	-	imp	djlA	Intergenic	IS150 (-) + 3 bp
Anaerobic	AN-144-24	SV	IS insertion	3243267	3243269	1446	-	-	nlp	murA	Intergenic	IS150 (+) + 3 bp insertion
Anaerobic	AN-144-24	SV	IS insertion	4043794	4043795	1472	-	-	rhaS	-	-	IS150 (+) + 29 bp insertion
Anaerobic	AN-144-24	SV	IS insertion	3808732	3808734	1446	-	-	yidX	-	-	IS150 (-) + 3 bp insertion
Anaerobic	AN-144-24	SV	IS insertion	910345	910346	1446	-	-	ynjI	-	-	IS150 (-) + 3 bp
Anaerobic	AN-144-24	SV	Partial IS insertion	2070036	2070038	935	-	-	gltK	insK-2	Intergenic	IS150 (+) insertion
Anaerobic	AN-144-24	BPS	Transition	684565	684565	1	C to T	-	yegH	wza	Intergenic	-
Anaerobic	AN-144-24	BPS	Transition	3869337	3869337	1	A to G	-	yieP	rrsC	Intergenic	-
Anaerobic	AN-144-26	SV	IS deletion	1764874	1766323	1449	-	-	pflB	-	-	IS150 deletion
Anaerobic	AN-144-26	SV	IS insertion	1123004	1123008	1261	-	-	ynfN	-	-	IS3 (-) + 6 bp insertion
Anaerobic	AN-144-26	BPS	Transition	3440980	3440980	1	G to A	Lys 701 Lys	yhgF	-	-	-
Anaerobic	AN-144-28	BPS	Transition	1766332	1766332	1	C to T	Asn 753 Asn	pflB	-	-	-
Anaerobic	AN-144-28	BPS	Transversion	3172999	3172999	1	C to A	-	tdcA	tdcR	Intergenic	-
Anaerobic	AN-144-30	BPS	Transition	4262523	4262523	1	A to G	Val 23 Ala	phnL	-	-	-
Anaerobic	AN-144-30	BPS	Transition	1544112	1544112	1	G to A	Val 196 Val	ycfU	-	-	-
Anaerobic	AN-144-30	Indel	Slippage	1438008	1438009	1	-A	-	adhE	-	-	A(5) to A(4)
Anaerobic	AN-144-30	Indel	Deletion	3702798	3702937	139	-	-	yibD	-	-	-
Anaerobic	AN-144-30	SV	IS insertion	1272470	1272472	1446	-	-	trg	mokB	Intergenic	IS150 (+) + 3 bp insertion
Anaerobic	AN-144-32	BPS	Transition	2675708	2675708	1	G to A	-	proX	ygaXY	Intergenic	-
Anaerobic	AN-144-32	BPS	Transition	905014	905014	1	C to T	Ala 251 Thr	sppA	-	-	-
Anaerobic	AN-144-32	SV	IS insertion	910345	910346	1446	-	-	ynjI	-	-	IS150 (-) + 3 bp insertion
Anaerobic	AN-144-34	BPS	Transition	3898622	3898622	1	G to A	Glu 272 Glu	wecB	-	-	-
Anaerobic	AN-144-34	Indel	Insertion	3625341	3625342	1	+C	-	insK‑4	glyS	Intergenic	C(1) to C(2)
Anaerobic	AN-144-34	SV	IS insertion	1272453	1272454	1446	-	-	trg	mokB	Intergenic	IS150 (-) + 3 bp insertion
Anaerobic	AN-144-34	SV	IS insertion	2521102	2521103	777	-	-	yfgF	-	-	IS1 (+) + 9 bp insertion
Anaerobic	AN-144-36	BPS	Transversion	2761201	2761201	1	A to C	-	ygcW	-	-	-
Anaerobic	AN-144-36	BPS	Transversion	2761200	2761200	1	T to G	-	ygcW	-	-	-
Anaerobic	AN-144-36	Indel	Slippage	2439980	2439981	1	-A	-	yfeS	-	-	A(2) to A(1)
Anaerobic	AN-144-36	SV	Deletion	2973150	2990149	16999	-	-	ECB_02798	ECB_02819	-	-
Anaerobic	AN-144-38	BPS	Transversion	3172999	3172999	1	C to A	-	tdcA	tdcR	Intergenic	-
Anaerobic	AN-144-38	SV	IS deletion	1764888	1766334	1446	-	-	pflB	-	-	IS150 deletion
Anaerobic	AN-144-40	BPS	Transition	3416952	3416952	1	G to A	His 150 His	dam	-	-	-
Anaerobic	AN-144-40	BPS	Transversion	4290429	4290429	1	T to A	Ser 496 Cys	fumB	-	-	-
Anaerobic	AN-144-40	BPS	Transition	2118729	2118729	1	G to A	Leu 137 Leu	metG	-	-	-
Anaerobic	AN-144-40	BPS	Transversion	2539230	2539230	1	T to G	Ser 579 Ser	pbpC	-	-	-
Anaerobic	AN-144-40	BPS	Transition	1078845	1078845	1	C to T	Gly 223 Gly	pntA	-	-	-
Anaerobic	AN-144-40	BPS	Transversion	672941	672941	1	A to T	Leu 441 Gln	yegD	-	-	-
Anaerobic	AN-144-40	BPS	Transition	2544706	2544706	1	A to G	Leu 408 Ser	yfhM	-	-	-
Anaerobic	AN-144-40	SV	IS insertion	4381587	4381589	1446	-	-	cycA	-	-	IS150 (-) + 3 bp insertion
Anaerobic	AN-144-40	SV	IS insertion	549471	549477	1260	-	-	ECB_00515	-	-	IS3 (-) + 5 bp insertion
Anaerobic	AN-144-40	SV	IS insertion	1113441	1113442	1473	-	-	ECB_01533	hokD	Intergenic	IS150 (+) + 3 bp insertion
Anaerobic	AN-144-40	SV	IS insertion	16972	16974	1446	-	-	hokC	nhaA	Intergenic	IS150 (-) + 3 bp insertion
Anaerobic	AN-144-40	SV	IS insertion	3217019	3217021	1446	-	-	nlpI	pnp	Intergenic	IS150 (-) + 3 bp insertion
Anaerobic	AN-144-40	SV	IS insertion	4099134	4099136	1446	-	-	ppc	argE	Intergenic	IS150 (-) + 3 bp insertion
Anaerobic	AN-144-40	SV	IS insertion	1272470	1272472	1446	-	-	trg	mokB	Intergenic	IS150 (+) + 3 bp insertion
Anaerobic	AN-144-40	SV	IS insertion	1181523	1181525	1446	-	-	yddA	-	-	IS150 (+) + 3 bp insertion
Anaerobic	AN-144-42	SV	IS insertion	3000325	3000330	1260	-	-	ECB_02827	-	-	IS3 (+) + 5 bp insertion
Anaerobic	AN-144-44	BPS	Transversion	1317845	1317845	1	A to C	Ile 12 Ser	ECB_01335	-	-	-
Anaerobic	AN-144-44	BPS	Transversion	1290872	1290872	1	T to G	Lys 285 Gln	insF‑2	-	-	-
Anaerobic	AN-144-44	Indel	Slippage	4279523	4279524	1	-T	-	yjdB	-	-	T(2) to T(1)
Anaerobic	AN-144-44	Indel	Deletion	951549	951560	11	-	-	ECB_01690	thrS	Intergenic	-
Anaerobic	AN-144-44	SV	IS insertion	1325141	1325143	1260	-	-	intR	-	-	IS3 (-) + 5 bp insertion
Anaerobic	AN-144-44	SV	IS insertion	1272467	1272468	1446	-	-	trg	mokB	Intergenic	IS150 (+) + 3 bp insertion
Anaerobic	AN-144-44	SV	IS insertion	1268600	-	1446	-	-	ydcJ	-	-	IS150 insertion required to mediate deletion
Anaerobic	AN-144-44	SV	IS mediated deletion	1268600	1272468	3868	-	-	mdoD	mokB	-	IS150 mediated
Anaerobic	AN-144-46	BPS	Transversion	3051763	3051763	1	A to C	Val 96 Gly	hybA	-	-	-
Anaerobic	AN-144-46	BPS	Transversion	1290872	1290872	1	T to G	Lys 285 Gln	insF‑2	-	-	-
Anaerobic	AN-144-46	BPS	Transversion	3603182	3603182	1	A to C	-	ldrE	ldrF	Intergenic	-
Anaerobic	AN-144-46	BPS	Transition	804570	804570	1	C to T	Thr 48 Thr	ntpA	-	-	-
Anaerobic	AN-144-46	BPS	Transition	252026	252026	1	T to C	Ile 248 Ile	yafL	-	-	-
Anaerobic	AN-144-46	BPS	Transition	319176	319176	1	G to A	Ala 15 Thr	yahO	-	-	-
Anaerobic	AN-144-46	Indel	Slippage	1554506	1554506	1	+G	-	ycfP	-	-	G(2) to G(3)
Anaerobic	AN-144-46	Indel	Slippage	3866357	3866358	1	+G	-	trkD	insJ‑5	Intergenic	G(2) to G(3)
Anaerobic	AN-144-46	SV	Deletion	632692	654838	22146	-	-	yegR	yegQ	-	-
Anaerobic	AN-144-46	SV	IS insertion	1272455	1272457	1446	-	-	trg	mokB	Intergenic	IS150 (-) + 3 bp insertion
Anaerobic	AN-144-46	SV	IS insertion	605950	605952	1446	-	-	ybdB	ybdD	Intergenic	IS150 (+) + 3 bp insertion
Anaerobic	AN-144-46	SV	IS insertion	1085303	1085305	1446	-	-	ynfM	-	-	IS150 (-) + 3 bp insertion
Anaerobic	AN-144-46	SV	IS insertion	603036	603038	1446	-	-	entA	ybdB	Intergenic	IS150 (-) + 3 bp insertion
Anaerobic	AN-144-46	SV	Inversion	606656	1764886	~1.1 Mb	-	-	ybdD	pflB	-	IS150 mediated inversion around the terminus
Anaerobic	AN-144-48	BPS	Transversion	2063688	2063688	1	A to C	Ile 166 Ile	lnt	-	-	-
Anaerobic	AN-144-48	SV	IS deletion	1764888	1766334	1446	-	-	pflB	-	-	IS150 deletion
Anaerobic	AN-144-50	BPS	Transition	3808711	3808711	1	G to A	Gly 36 Asp	yidX	-	-	-
Anaerobic	AN-144-50	BPS	Transition	1667983	1667983	1	C to T	Thr 33 Met	ymcD	-	-	-
Anaerobic	AN-144-50	Indel	Deletion	2745500	2745671	171	-	-	iap	insL‑5	Intergenic	-
Anaerobic	AN-144-50	Indel	Slippage	3866357	3866358	1	+G	-	trkD	insJ‑5	Intergenic	G(2) àG(3)
Anaerobic	AN-144-50	Indel	Slippage	1504657	1504658	1	+A	-	umuD	ycgN	Intergenic	A(8) to A(9)
Anaerobic	AN-144-50	SV	Deletion	632699	654814	22115	-	-	yegR	yegQ	-	-
Anaerobic	AN-144-50	SV	IS insertion	1272399	1272401	1446	-	-	trg	mokB	Intergenic	IS150 (+) + 3 bp inserttion
Anaerobic	AN-144-50	SV	IS insertion	1179527	1179528	777	-	-	ydeM	-	-	IS1 (-) + 9 bp insertion
Anaerobic	AN-144-50	SV	IS mediated deletion	1117802	1125343	7541	-	-	ECB_01527	ECB_01510	-	IS3 mediated
